# Supplementary material for: Thematic morning report in clinical training for critical care medicine resident physicians: Preliminary exploration in a tertiary hospital of China
Source: PLoS One. 2025 Aug 14;20(8):e0324871. doi: 10.1371/journal.pone.0324871 (PMC12352654; doi:10.1371/journal.pone.0324871)
Supplement: S1 Data — (XLSX) [file pone.0324871.s001.xlsx]

## Sheet: Thematic MR
Number	Age range	Survey question-1: I am very interested in participating in the thematic morning report teaching activities.	Survey question-2: The thematic morning report provides more novelty and flexibility.	Survey question-3: I have gained new knowledge from these courses and can apply it to my daily practice.	Survey question-4: Discussions and interactions enrich my knowledge and understanding of clinical issues.	Survey question-5: It is very important to combine the themes with clinical practice.	Survey question-6: The duration of the thematic morning report is appropriate.	Survey question-7: The start time and number of participants in the thematic morning report can be flexibly adjusted.	Survey question-8: How many participants do you think are ideal for the thematic morning report to achieve the best learning effect?	Survey question-9: What do you think is the best time of day to start the thematic morning report?	Survey question-10: What critical care-related knowledge and skills do you hope to acquire through the training?	Mechanical Ventilation	Hemodynamics	Electrolyte and Acid-Base Disorders	Renal Replacement Therapy	Team Cardiopulmonary Resuscitation	Clinical Decision-Making Skills	Emergency Management	Clinical Practice Skills	Team Cardiopulmonary Resuscitation-2	Communication and Collaboration Skills	Mechanical Ventilation-2	Hemodynamics-2	Electrolyte and Acid-Base Disorders-2	Renal Replacement Therapy-2
MR-001	25-30	1	1	1	1	1	2	3	1	3	Theory and practical operation of ECMO	50	50	57	43	31	98	98	98	78	72	81	81	92	76
MR-002	25-30	1	1	1	1	1	1	4	1	3	Theory and practical operation of ECMO, ultrasound and renal replacement therapy	65	65	55	45	38	94	99	93	83	83	91	88	89	72
MR-003	25-30	1	1	1	1	1	2	2	1	3	Theory and practical operation of ECMO, ultrasound and mechanical ventilation	55	55	65	55	26	91	97	95	85	71	82	82	93	83
MR-004	25-30	2	2	1	1	1	2	2	5	3	Ultrasound, hemodynamic monitoring and identification of critically ill patients	69	69	61	59	35	95	95	95	87	76	87	82	91	78
MR-005	25-30	1	1	1	1	1	1	1	5	3	Ultrasound, mechanical ventilation and picco	69	69	56	44	41	92	97	97	88	76	88	88	97	72
MR-006	25-30	3	3	3	3	3	3	3	5	7	Renal replacement therapy	56	56	69	43	39	96	96	92	92	73	90	90	89	85
MR-007	25-30	2	1	1	1	1	2	2	5	7	Blood gas analysis and sedation therapy	70	70	62	42	37	95	95	95	86	78	91	88	96	84
MR-008	30-35	1	1	1	1	1	1	1	1	1	Learn all the content of critical care medicine	72	72	55	41	41	90	98	98	87	87	88	81	92	85
MR-009	25-30	2	2	2	2	2	3	3	5	3	Mechanical ventilation	71	71	57	48	38	95	98	94	90	70	88	88	97	74
MR-010	30-35	2	2	2	2	1	2	4	5	3	Practical operation of critical care medicine	65	65	58	48	34	98	98	93	90	75	82	90	89	72
MR-011	25-30	2	2	2	2	1	2	4	5	3	Theory and practical operation of ECMO and renal replacement therapy	71	71	58	42	36	94	94	94	88	75	91	83	90	79
MR-012	25-30	1	1	1	1	1	1	1	5	7	Ultrasound and renal replacement therapy	78	78	55	41	41	95	95	95	89	76	86	86	91	78
MR-013	25-30	2	2	2	2	2	3	3	5	3	Ultrasound and respiratory mechanics	65	65	60	42	33	98	98	92	92	74	79	89	92	77
MR-014	25-30	1	1	1	1	1	1	1	5	4	Theory and practical operation of ECMO	71	71	58	43	39	94	99	94	87	76	88	88	95	78
MR-015	25-30	2	1	1	1	1	1	1	5	3	Ultrasound, hemodynamic monitoring and identification of critically ill patients	68	68	54	45	42	95	98	95	87	78	84	84	90	76
MR-016	25-30	3	3	2	3	3	3	3	5	3	Theory and practical operation of ECMO and renal replacement therapy	65	65	56	48	44	93	99	93	92	72	86	86	92	78
MR-017	25-30	3	3	3	3	2	3	3	5	3	Theory and practical operation of ECMO, ultrasound and mechanical ventilation	73	73	62	45	32	96	96	91	88	76	89	85	90	76
MR-018	30-35	2	2	1	1	1	1	2	5	4	Hemodynamic monitoring	51	51	61	41	33	99	99	96	84	82	82	92	92	78
MR-019	30-35	3	3	2	1	1	2	4	5	3	Theory and practical operation of ECMO	60	60	59	48	46	96	99	94	86	77	90	86	88	79
MR-020	25-30	3	3	2	2	2	3	2	5	3	Mechanical ventilation, renal replacement therapy and identification of critically ill patients	61	61	69	52	35	98	98	93	91	83	92	89	91	81
MR-021	25-30	3	3	2	2	2	3	2	5	3	Ultrasound and respiratory mechanics	68	68	71	40	38	96	99	96	88	76	90	87	88	86
MR-022	25-30	1	2	1	1	1	2	2	5	1	Central venous catheterization and renal replacement therapy	63	63	66	45	39	98	98	92	89	78	93	91	90	85

## Sheet: Traditional training
Number	Age range	Mechanical Ventilation	Hemodynamics	Electrolyte and Acid-Base Disorders	Renal Replacement Therapy	Team Cardiopulmonary Resuscitation	Clinical Decision-Making Skills	Emergency Management	Clinical Practice Skills	Communication and Collaboration Skills	Mechanical Ventilation-2	Hemodynamics-2	Electrolyte and Acid-Base Disorders-2	Renal Replacement Therapy-2	Team Cardiopulmonary Resuscitation-2
T-001	25-30	62	44	53	33	30	69	77	65	76	66	68	67	60	56
T-002	25-30	65	46	62	50	43	71	78	68	85	71	71	70	72	63
T-003	30-35	67	48	58	46	36	73	80	71	81	68	76	68	65	61
T-004	25-30	70	60	61	44	38	75	81	73	82	73	73	74	77	64
T-005	25-30	68	58	63	43	44	68	77	68	86	77	79	76	75	66
T-006	25-30	66	47	71	39	46	66	76	66	76	78	78	70	68	69
T-007	25-30	64	56	68	32	35	72	72	74	85	72	80	72	69	56
T-008	25-30	62	48	62	31	42	70	78	75	87	79	79	75	71	61
T-009	25-30	71	49	49	29	21	76	76	72	82	72	78	78	79	67
T-010	30-35	70	44	52	46	39	65	75	77	76	77	77	76	74	55
T-011	25-30	66	56	66	41	45	68	72	74	81	64	62	77	68	68
T-012	25-30	75	48	56	45	34	78	73	76	77	70	81	62	73	64
T-013	25-30	69	47	69	43	36	71	78	69	83	72	85	71	73	53
T-014	25-30	68	57	52	44	43	76	71	66	72	76	80	66	70	66
T-015	25-30	69	48	48	41	44	74	81	63	76	77	82	72	69	53
